# Supplementary material for: Role of Intracellular Drug Disposition in the Response of Acute Myeloid Leukemia to Cytarabine and Idarubicin Induction Chemotherapy
Source: Cancers (Basel). 2023 Jun 11;15(12):3145. doi: 10.3390/cancers15123145 (PMC10296567; doi:10.3390/cancers15123145)
Supplement: Supplementary file 1 [file cancers-15-03145-s001.zip]

Archive with 1 entries (1 files):
- cancers-2399139-supplementary.pdf
